# Supplementary material for: Outbreak-driven differences in the microbiome composition and diversity of two cassava whitefly Bemisia tabaci mitotypes SSA1-SG1 and SSA1-SG2
Source: Front Microbiol. 2025 Jul 11;16:1597836. doi: 10.3389/fmicb.2025.1597836 (PMC12289618; doi:10.3389/fmicb.2025.1597836)
Supplement: SUPPLEMENTARY TABLE S1 — Differential abundance and effect of mitotype on endosymbiont taxa using ALDEx2 Centered Log-Ratio: Includes Taxa (e.g., Arsenophonus), abundance in experimental conditions (we.ep, we.eBH, wi.ep, wi.eBH), ratio of abundance across conditions (rab.all, rab.win.sg1, rab.win.sg2), differences between mitotypes (diff.btw, diff.win), effect Size (effect, effect.low, effect.high), and overlap. [file Table_1.csv]

Taxa	we.ep	we.eBH	wi.ep	wi.eBH	rab.all	rab.win.sg1	rab.win.Sg2	diff.btw	diff.win	effect	effect.low	effect.high	overlap
ArsenophonusHap_15	0.005643781	0.017409788	0.003888372	0.012577981	1.105540391	0.174426475	7.159297057	6.075007688	7.360894032	0.711782556	-2.404671647	8.095448456	0.254400001
ArsenophonusHap_14	0.006125722	0.018958152	0.004061422	0.013080767	1.107293576	0.182296403	7.238634202	5.882588837	7.225322628	0.696146416	-2.281188332	8.543452737	0.254800001
ArsenophonusHap_16	0.020940811	0.059406611	0.019050055	0.054546404	1.290308926	0.355947421	6.941053085	5.03274945	7.661413212	0.568720672	-2.820629942	6.834174609	0.303000001
ArsenophonusHap_9	0.025315717	0.071360806	0.023537125	0.066215647	1.249048067	0.350318013	6.520797627	4.864698287	7.463882751	0.569550712	-2.758704164	6.979306624	0.309800001
ArsenophonusHap_17	1.79E-05	0.000357993	1.97E-05	0.000305175	3.062970734	11.95798333	-3.631134417	-11.71429334	12.37425467	-0.924745991	-11.44061612	1.753376914	0.165800002
ArsenophonusHap_18	5.25E-05	0.000696652	8.64E-05	0.000735532	1.404522102	10.41976645	-3.366709387	-10.31574597	11.39118569	-0.88082556	-9.22812463	1.739737548	0.185362929
ArsenophonusHap_13	0.017530432	0.049887106	0.004058932	0.013073211	1.121076084	0.20451985	4.896962713	4.040159298	5.6033674	0.627088952	-2.867130297	6.704092455	0.255000001
ArsenophonusHap_10	0.291234891	0.57637876	0.205819561	0.45948981	0.588463484	0.180314904	2.391235333	2.059495455	6.396646027	0.283735661	-3.349107619	4.911177138	0.384123176
ArsenophonusHap_12	0.120706241	0.287198083	0.077907181	0.199261899	0.431387576	-0.041466624	2.859985264	2.839220316	6.440071686	0.390381038	-2.759539565	5.280037462	0.344600001
ArsenophonusHap_11	0.338231536	0.630315409	0.235056125	0.510886928	0.610057535	0.204885403	2.224431256	1.775869918	6.159644862	0.260036613	-3.335972341	4.472223419	0.3942
ArsenophonusHap_3	0.016263443	0.03747544	0.011752458	0.024813619	-1.479312487	-0.085281982	-3.820004088	-3.290363414	5.466269185	-0.551521341	-5.671445524	2.029305821	0.265346932
ArsenophonusHap_2	0.030153229	0.064427862	0.023789427	0.046907185	-1.716548373	-0.349877932	-3.834303422	-3.216762417	5.651312962	-0.511729591	-5.761120593	2.344840955	0.283143372
ArsenophonusHap_1	0.024544821	0.053699604	0.020953924	0.041800354	-1.671130406	-0.331688026	-3.847764584	-3.145822468	5.579882471	-0.501523197	-5.666355759	2.199676335	0.279744052
ArsenophonusHap_4	0.00736949	0.018802404	0.004730846	0.011045756	-1.67674109	-0.082366927	-4.207432148	-3.899185651	5.51436305	-0.645260759	-6.283984889	1.924812876	0.228200001
ArsenophonusHap_8	0.024872042	0.053392143	0.017793243	0.035408321	-1.692653869	-0.326824259	-3.852715631	-3.087051672	5.485517313	-0.514472779	-5.838685432	2.196117824	0.273000001
ArsenophonusHap_7	0.044455509	0.088565258	0.031697043	0.060006815	-1.789662859	-0.507935982	-3.797516179	-2.870869734	5.30441013	-0.490573382	-5.443171124	2.226933789	0.280943812
ArsenophonusHap_5	0.012097763	0.028600431	0.007744385	0.017158999	-1.905945792	-0.306710575	-4.257047203	-3.546132345	5.366210736	-0.599925241	-6.234504978	1.938925605	0.250400001
RickettsiaHap_17	0.092353653	0.167117327	0.036218919	0.067278249	-1.828264315	-0.538828563	-3.975781791	-2.950985172	5.748416146	-0.448970204	-5.537508874	3.065018884	0.294741053
RickettsiaHap_15	0.131962789	0.234754046	0.0332781	0.06257935	-1.836312522	-0.532951465	-3.970403089	-2.922567604	5.58947088	-0.435852055	-5.408865409	3.509806282	0.294800001
RickettsiaHap_14	0.089770086	0.168957294	0.02928351	0.05689059	-1.811816162	-0.506744218	-4.005164656	-3.053153701	5.699513706	-0.455713852	-5.311208171	3.1239955	0.285400001
RickettsiaHap_16	0.109299887	0.198973451	0.028549301	0.055181151	-1.77462172	-0.499419056	-3.971029637	-2.939091806	5.612595038	-0.429029131	-5.333736376	3.399368766	0.298400001
RickettsiaHap_8	0.05887583	0.114412147	0.03205044	0.061027134	-1.770519644	-0.495195682	-3.848921934	-3.047936179	5.565809525	-0.476424014	-5.526497891	2.543786254	0.296140773
RickettsiaHap_18	0.060486263	0.117552156	0.033132085	0.062851279	-1.817958325	-0.516828623	-4.039874057	-3.01217606	5.635819363	-0.470005721	-5.428824382	2.690416117	0.293541293
RickettsiaHap_9	0.054503682	0.107503424	0.032374522	0.062516501	-1.789215434	-0.544323684	-3.840961503	-2.806956753	5.580193787	-0.44660425	-5.077052353	2.615657421	0.305200001
RickettsiaHap_6	0.064385933	0.122459015	0.038127683	0.070702208	-1.796744512	-0.532528027	-3.864112834	-2.815256938	5.489132044	-0.456846806	-5.331483729	2.538903779	0.300939813
RickettsiaHap_7	0.046328105	0.092654594	0.031479679	0.060386505	-1.782368284	-0.500208466	-3.858541132	-2.780917719	5.428738017	-0.459441807	-5.640393198	2.409421598	0.301800001
HemipteriphilusHap_7	0.010545924	0.026522638	0.007966755	0.017872361	-1.888180906	-0.363572029	-4.198989237	-3.598962013	5.505644521	-0.589265774	-6.49892613	1.955196977	0.248400001
HemipteriphilusHap_8	0.01356617	0.03251892	0.009333216	0.020254341	-1.907408626	-0.370992002	-4.180780424	-3.516924252	5.460980094	-0.5820894	-5.743600433	2.229290192	0.256000001
HemipteriphilusHap_2	0.012179868	0.029554273	0.008189944	0.018320939	-1.907263864	-0.315235746	-4.234126265	-3.550014203	5.487007401	-0.590545198	-5.68758956	2.053461493	0.246000001
WolbachiaHap_8	4.69E-05	0.000203332	1.20E-05	7.15E-05	2.779294102	0.878355767	10.80064848	9.059680277	7.614686362	1.037773012	-1.851749353	11.34891675	0.156000002
WolbachiaHap_7	0.00013553	0.000557421	0.000131111	0.000585555	2.778075627	0.867959471	9.947049408	8.366169484	7.960980575	0.918149746	-1.895307261	11.16168467	0.185762849
WolbachiaHap_4	3.14E-05	0.000143146	9.34E-06	6.00E-05	2.485032848	0.715196506	10.58109369	9.207487819	7.447972454	1.072216873	-1.708629314	11.75507262	0.147600002
WolbachiaHap_3	3.63E-05	0.000175124	3.05E-05	0.000161221	3.079837942	0.908309206	9.791486804	8.329547954	7.292600521	0.990774727	-1.736067381	10.96075135	0.171165769
WolbachiaHap_1	5.54E-05	0.000211144	6.83E-06	4.61E-05	2.072388496	0.38615316	8.182182114	7.183986778	5.766792086	1.104209302	-1.54935533	11.71187152	0.135972808
WolbachiaHap_2	7.99E-05	0.000350838	4.08E-05	0.000205464	2.057312281	0.368619061	7.352676975	6.521021562	5.799531862	1.027466041	-1.784554737	10.75905634	0.166766649
WolbachiaHap_6	8.32E-05	0.000312689	4.42E-06	3.21E-05	2.070437284	0.401619823	7.711236893	6.69573281	5.379206103	1.105914952	-1.678913743	12.06830077	0.133973208
WolbachiaHap_5	0.000163684	0.000635749	3.43E-05	0.000174218	2.041451209	0.369136246	7.059810418	5.943118949	5.322559876	0.996239991	-1.823303004	9.503190052	0.160200002
WolbachiaHap_9	0.042160539	0.084821992	0.029937775	0.057428669	-1.810806688	-0.549089023	-3.99353164	-3.013395597	5.565334287	-0.48378993	-5.283526389	2.377954049	0.289942012
