# Supplementary material for: Outbreak-driven differences in the microbiome composition and diversity of two cassava whitefly Bemisia tabaci mitotypes SSA1-SG1 and SSA1-SG2
Source: Front Microbiol. 2025 Jul 11;16:1597836. doi: 10.3389/fmicb.2025.1597836 (PMC12289618; doi:10.3389/fmicb.2025.1597836)
Supplement: SUPPLEMENTARY TABLE S2 — Differential abundance and effect of outbreaking status on endosymbiont taxa using ALDEx2 Centered Log-Ratio: Includes Taxa (e.g., Arsenophonus), abundance in experimental conditions (we.ep, we.eBH, wi.ep, wi.eBH), ratio of abundance across conditions (rab.all, rab.win.sg1, rab.win.sg2), differences between mitotypes (diff.btw, diff.win), effect size (effect, effect.low, effect.high), and overlap." [file Table_2.csv]

taxa	we.ep	we.eBH	wi.ep	wi.eBH	rab.all	rab.win.Non.Outbreaking	rab.win.Outbreaking	diff.btw	diff.win	effect	effect.low	effect.high	overlap
ArsenophonusHap_15	0.459702226	0.932395516	0.480681703	0.915598085	1.105108132	0.677751057	1.548381593	1.03455957	8.139273899	0.128117394	-3.465018296	4.337088876	0.4384
ArsenophonusHap_14	0.478950782	0.946560629	0.487988232	0.92777011	1.116760054	0.702574058	1.558082273	1.045308457	8.158537539	0.127508227	-3.162078878	4.286914233	0.4386
ArsenophonusHap_16	0.279620154	0.833674559	0.30355643	0.815576601	1.273062101	0.71175994	1.963127142	1.423184459	8.015332861	0.182739726	-3.139613423	4.645213447	0.4124
ArsenophonusHap_9	0.290733556	0.849899916	0.318123655	0.840832761	1.242457763	0.67212839	1.940220781	1.368433225	7.886564989	0.171908918	-3.04081876	4.76654905	0.419916017
ArsenophonusHap_17	0.264535495	0.865012215	0.484683004	0.973846423	3.063056609	10.66989759	0.318549583	-1.456210177	15.15903531	-0.109575256	-6.427945955	4.30920931	0.444511098
ArsenophonusHap_18	0.276791974	0.871479557	0.352392673	0.921148314	1.389760972	6.419672745	-0.38278583	-1.858439906	13.78137623	-0.137766463	-5.761596183	3.347724611	0.4238
ArsenophonusHap_13	0.517210494	0.935621718	0.489011678	0.921829872	1.097616761	0.680108127	1.579755159	0.94243259	6.227295246	0.138474331	-3.292344354	4.027544054	0.4354
ArsenophonusHap_10	0.556561937	0.941096702	0.557895837	0.93950305	0.553120293	0.336225543	0.766035599	0.541617111	6.21719302	0.085400454	-3.155880923	3.69693599	0.458
ArsenophonusHap_12	0.724857413	0.978529624	0.725760982	0.976038213	0.415014676	0.357153467	0.477306606	0.320793492	6.183289548	0.04536265	-3.388230797	3.898839754	0.475304939
ArsenophonusHap_11	0.597794642	0.948810831	0.576375125	0.940841846	0.586631481	0.343221588	0.82878391	0.663860747	5.94152569	0.099081208	-3.319854538	4.052772061	0.4558
ArsenophonusHap_3	0.757857758	0.971605673	0.727854338	0.972287789	-1.461133958	-1.146889242	-1.754101286	-0.219953243	5.899049079	-0.034724567	-3.759339722	3.69862336	0.484503099
ArsenophonusHap_2	0.724898581	0.96539892	0.65383033	0.949791995	-1.669361263	-1.179126621	-2.042628847	-0.390399778	5.99448709	-0.054772638	-3.746648511	3.691483205	0.474705059
ArsenophonusHap_1	0.717953561	0.962986048	0.643228833	0.945741805	-1.699070738	-1.191846838	-2.095277348	-0.478170461	6.090325872	-0.072058702	-3.631088348	3.666808817	0.4638
ArsenophonusHap_4	0.689642828	0.959468003	0.634843931	0.946446612	-1.680471598	-1.161324649	-2.086894858	-0.563297039	6.161044588	-0.079475824	-3.751175596	3.479401593	0.4596
ArsenophonusHap_8	0.650231403	0.941744956	0.600905417	0.932956625	-1.657922094	-1.164255153	-2.052284403	-0.571415855	5.888766158	-0.086791727	-3.880830292	3.409788004	0.4582
ArsenophonusHap_7	0.562586549	0.902948767	0.538367818	0.897955774	-1.770494247	-1.188890369	-2.181287296	-0.719128821	5.672086425	-0.114879819	-4.090809578	3.519403347	0.441911618
ArsenophonusHap_5	0.545314419	0.905513503	0.502393293	0.895297249	-1.85667247	-1.156064588	-2.398749224	-0.714229748	5.980112176	-0.109441643	-3.894512996	3.424457895	0.449110178
RickettsiaHap_17	0.271027088	0.738698309	0.275755097	0.741211625	-1.811280336	-0.76828741	-2.570977488	-1.442986866	5.998773758	-0.217743617	-4.846466095	2.946212146	0.3946
RickettsiaHap_15	0.25805953	0.735513131	0.283641141	0.74803677	-1.787244202	-0.719894726	-2.559361766	-1.471451615	6.119415074	-0.215993102	-4.97048376	2.893908942	0.389522096
RickettsiaHap_14	0.257468152	0.732287437	0.271374076	0.744126445	-1.802995735	-0.777688572	-2.586853138	-1.360940407	6.06768981	-0.204150482	-4.813052756	2.994624654	0.401919616
RickettsiaHap_16	0.254702325	0.732773154	0.27914261	0.745976186	-1.757810534	-0.730543748	-2.532158963	-1.445113672	6.12124218	-0.203007436	-4.936857874	3.161502029	0.3952
RickettsiaHap_8	0.271849443	0.733329612	0.268233401	0.733182204	-1.807565598	-0.803579026	-2.536461985	-1.495198728	5.736854083	-0.233553988	-4.300465504	2.848443083	0.3896
RickettsiaHap_18	0.281515461	0.754594714	0.266618869	0.74479145	-1.813510664	-0.748272888	-2.590099094	-1.388904943	5.874499229	-0.215107012	-4.3914748	2.878894486	0.397320536
RickettsiaHap_9	0.253250428	0.708521763	0.238199749	0.70727906	-1.77800161	-0.748390852	-2.547382283	-1.452661376	5.653135967	-0.235197402	-4.643799515	2.862420376	0.386922616
RickettsiaHap_6	0.248221781	0.714213103	0.239304237	0.707442186	-1.77757132	-0.712865546	-2.586074671	-1.628724607	5.762089396	-0.256724293	-4.328453136	2.696587367	0.3812
RickettsiaHap_7	0.27499229	0.718434874	0.246754875	0.71178741	-1.780886646	-0.721267567	-2.5461094	-1.525545365	5.606802183	-0.245524542	-4.676093099	2.943432337	0.3904
HemipteriphilusHap_7	0.316028461	0.782672778	0.31461982	0.784094956	-1.908081366	-0.937857852	-2.586214189	-1.341015119	6.06482091	-0.205240159	-4.23920784	2.840038075	0.407118577
HemipteriphilusHap_8	0.34758007	0.796334843	0.340554382	0.797078801	-1.905298158	-0.986363011	-2.547098936	-1.353987463	5.945807778	-0.211494696	-4.294698455	2.99564359	0.402519496
HemipteriphilusHap_2	0.354994191	0.799650551	0.336754727	0.800190263	-1.910415011	-0.941869565	-2.537447015	-1.332491934	5.988225688	-0.202050819	-4.505080884	3.084677808	0.4038
WolbachiaHap_8	0.174578634	0.764674362	0.14911337	0.687210377	2.774382835	1.636043373	5.657462411	2.063808524	9.972651073	0.222761596	-3.078110209	5.546040862	0.371325735
WolbachiaHap_7	0.117324171	0.678033475	0.107701545	0.606143322	2.788494371	1.666078287	8.821998007	2.145134217	9.720134349	0.240854298	-3.010723468	5.9296364	0.360327935
WolbachiaHap_4	0.2349486	0.825317568	0.220084019	0.770615727	2.50777431	1.699398736	5.409541489	1.637201242	9.972553688	0.177315367	-3.196058262	5.299271101	0.4022
WolbachiaHap_3	0.096461652	0.6442443	0.081907748	0.558861265	3.087603254	1.645449045	8.361314957	2.263664761	9.264094834	0.273781705	-3.203986183	5.761943838	0.358200001
WolbachiaHap_1	0.114224386	0.650088677	0.10928166	0.603328257	2.039723053	1.037199838	4.558800676	2.269369848	7.767615216	0.298897411	-2.819737361	5.217098494	0.362127575
WolbachiaHap_2	0.085277627	0.596577892	0.075883732	0.535490709	2.042037676	1.04005437	5.333020018	2.453788978	7.339106285	0.334518837	-2.786541726	5.302144351	0.347330534
WolbachiaHap_6	0.14065797	0.693337073	0.124040381	0.628865147	2.057951256	1.063422267	3.937914657	1.956886863	7.218582882	0.273488198	-3.001378242	4.684159687	0.3754
WolbachiaHap_5	0.109379051	0.628790047	0.084770455	0.547621357	2.042112266	1.024362357	4.312477604	2.273055898	6.750436692	0.335146474	-2.727178474	5.062366321	0.352729455
WolbachiaHap_9	0.319089474	0.770268063	0.275620307	0.742989972	-1.795335072	-0.737506534	-2.565725835	-1.262905297	5.789234975	-0.196431593	-4.491077492	2.996516733	0.4004
