# Supplementary material for: Outbreak-driven differences in the microbiome composition and diversity of two cassava whitefly Bemisia tabaci mitotypes SSA1-SG1 and SSA1-SG2
Source: Front Microbiol. 2025 Jul 11;16:1597836. doi: 10.3389/fmicb.2025.1597836 (PMC12289618; doi:10.3389/fmicb.2025.1597836)
Supplement: SUPPLEMENTARY TABLE S3 — Differential abundance and affect of site on endosymbiont taxa using ALDEx2 Centered Log-Ratio: Includes taxa (e.g., Arsenophonus), abundance in experimental conditions (we.ep, we.eBH, wi.ep, wi.eBH), ratio of abundance across conditions (rab.all, rab.win.sg1, rab.win.sg2), differences between mitotypes (diff.btw, diff.win), effect size (effect, effect.low, effect.high), and overlap." [file Table_3.csv]

Taxa	we.ep	we.eBH	wi.ep	wi.eBH	rab.all	rab.win.0	rab.win.1	diff.btw	diff.win	effect	effect.low	effect.high	overlap
ArsenophonusHap_15	0.856422811	1	0.793396525	0.999970098	1.12480163	1.355853249	0.66786168	-0.250134967	8.552696633	-0.033076936	-3.91620047	3.840292374	0.482103579
ArsenophonusHap_14	0.853922227	1	0.815445087	0.999959285	1.116330884	1.332613967	0.739693502	-0.198723258	8.405653427	-0.025744477	-3.945938679	4.029476402	0.4884
ArsenophonusHap_16	0.708832219	1	0.712476042	0.999990224	1.30072598	1.598455327	0.769025065	-0.548113738	8.508109513	-0.060874899	-4.140258352	3.383666093	0.4678
ArsenophonusHap_9	0.719135913	1	0.700575502	1	1.278926631	1.570222312	0.769919982	-0.48514383	8.192830914	-0.056641256	-3.995924835	3.873916514	0.4688
ArsenophonusHap_17	0.882723684	1	0.848162586	1	3.130198325	2.379102051	5.642322645	-0.200981801	15.501274	-0.014128579	-5.091013201	4.649704321	0.49010198
ArsenophonusHap_18	0.758878172	1	0.663581161	1	1.399240279	1.708008069	0.626508015	-0.715852134	14.06800539	-0.054298778	-4.583927082	4.163185579	0.464907019
ArsenophonusHap_13	0.780677068	1	0.761809662	0.999925816	1.119907236	1.352943525	0.709614518	-0.135507944	6.436169363	-0.022373122	-3.993778821	3.459722089	0.48810238
ArsenophonusHap_10	0.743932999	0.9998817	0.748700767	0.999931502	0.581630631	0.50389388	0.718002433	0.248262811	6.304415414	0.0360886	-3.384460382	3.439433688	0.4836
ArsenophonusHap_12	0.522259195	0.99685722	0.536888144	0.998342981	0.408051523	0.222000836	0.734485565	0.792097022	6.359694497	0.120161395	-3.208692695	4.016579604	0.446
ArsenophonusHap_11	0.734367587	1	0.733110514	1	0.607072108	0.518414712	0.777023952	0.277903357	5.970232866	0.041520064	-3.354316289	3.675953939	0.4804
ArsenophonusHap_3	0.685051253	0.998662841	0.605849521	0.992975472	-1.504455526	-1.171467042	-2.126802154	-0.594795893	6.132151069	-0.089112107	-3.757864574	3.738954963	0.4592
ArsenophonusHap_2	0.769586041	0.999634266	0.672332663	0.998129029	-1.688839984	-1.433100849	-2.135611452	-0.44869008	6.220809006	-0.064460223	-3.671802855	3.682712037	0.4708
ArsenophonusHap_1	0.787020444	0.999678489	0.681124863	0.99673927	-1.686134512	-1.454412706	-2.094912208	-0.359191675	6.119219302	-0.051849742	-3.602815842	3.623636879	0.4738
ArsenophonusHap_4	0.76486127	0.999879444	0.697098812	0.998222245	-1.688669928	-1.433110599	-2.133376872	-0.270833039	6.236365147	-0.041749119	-3.461093087	3.550276863	0.482503499
ArsenophonusHap_8	0.739759193	1	0.685652924	0.999304456	-1.678430627	-1.421795938	-2.133212711	-0.368142465	5.999153612	-0.058843705	-3.799979673	3.480654502	0.4738
ArsenophonusHap_7	0.581844502	0.995864165	0.558220637	0.991057947	-1.792667781	-1.429458644	-2.38116093	-0.615389819	5.671250975	-0.102138317	-4.148432008	3.377362222	0.450909818
ArsenophonusHap_5	0.781911783	0.999553202	0.785139716	0.999068694	-1.86325082	-1.742486545	-2.107062349	-0.0411561	5.993801009	-0.00713764	-3.396897768	3.571718243	0.49670066
RickettsiaHap_17	0.674446873	0.998128701	0.759629597	0.998357277	-1.799699128	-1.771940297	-1.85273145	0.103548415	6.245672172	0.012170179	-3.444946565	4.138409966	0.4936
RickettsiaHap_15	0.657776558	0.99950083	0.779777126	0.999432054	-1.790472844	-1.74809902	-1.871131012	0.111049786	6.203677879	0.015029011	-3.518010059	4.155691297	0.49190162
RickettsiaHap_14	0.674589195	0.998765707	0.769160709	0.999083994	-1.826495112	-1.783499184	-1.912733314	0.134469809	6.262316353	0.01895788	-3.204805704	4.183811286	0.48970206
RickettsiaHap_16	0.669120074	0.998885809	0.78462959	0.998060871	-1.79517684	-1.738570846	-1.886350586	0.074312747	6.246129172	0.011512127	-3.637302931	4.241606384	0.49430114
RickettsiaHap_8	0.535210483	0.992884784	0.536739647	0.989243209	-1.76940876	-1.424543748	-2.352022172	-0.721313369	5.776259281	-0.120655504	-3.92944836	3.166535415	0.4436
RickettsiaHap_18	0.730049837	0.999019925	0.767566631	0.999612033	-1.790001973	-1.751924616	-1.846918653	0.126041364	6.030582908	0.01765904	-3.477343919	3.581884934	0.491
RickettsiaHap_9	0.548879269	0.991924426	0.530643755	0.987052919	-1.77321645	-1.439372577	-2.339388454	-0.804151658	5.807896712	-0.122760389	-3.929397542	3.109942968	0.444111178
RickettsiaHap_6	0.546710294	0.99299373	0.539198832	0.987050644	-1.80499311	-1.466847342	-2.382239651	-0.789943765	5.873668303	-0.125978718	-4.101699398	3.222803797	0.442911418
RickettsiaHap_7	0.555855768	0.995684986	0.537787014	0.98927611	-1.775612844	-1.444067057	-2.332508943	-0.744830649	5.796702377	-0.116801994	-3.85048871	3.225355115	0.4468
HemipteriphilusHap_7	0.606808713	0.995412387	0.618375914	0.993760814	-1.913238366	-1.683197441	-2.30614506	-0.444535337	6.094760086	-0.067616095	-3.87439279	3.476084048	0.463507299
HemipteriphilusHap_8	0.588526909	0.995691698	0.586953257	0.993501303	-1.910659412	-1.609076254	-2.413558283	-0.701544856	6.043496795	-0.104235023	-3.954546003	3.509581465	0.450309938
HemipteriphilusHap_2	0.594885631	0.99747057	0.5963934	0.993503553	-1.934153114	-1.648897269	-2.384599459	-0.571069127	5.988466915	-0.0877785	-3.962707321	3.29033133	0.4588
WolbachiaHap_8	0.390615566	0.9999509	0.349892886	1	2.807911017	2.191489453	4.730973969	1.431757214	10.21190729	0.140505426	-3.399670119	4.867211879	0.419716057
WolbachiaHap_7	0.745941563	1	0.735073543	1	2.782560456	2.57444826	3.331115279	0.212151186	10.2027738	0.022268228	-4.046804831	4.39892606	0.482303539
WolbachiaHap_4	0.526845204	1	0.51783261	1	2.51150987	2.20953948	3.304516887	1.070588481	10.38080996	0.102489991	-3.37275819	4.578414736	0.440111978
WolbachiaHap_3	0.813955218	1	0.831847516	1	3.105198083	3.77489586	2.393856151	-0.275036875	9.874089401	-0.026694447	-4.62551147	4.035908112	0.4826
WolbachiaHap_1	0.63128681	1	0.608360186	0.999646732	2.071774202	1.912658583	2.4166762	0.544090076	8.035382246	0.06582409	-3.820343111	4.263714899	0.464707059
WolbachiaHap_2	0.735551052	1	0.765726157	0.999931502	2.032842144	1.886293242	2.36876589	0.286724436	7.688713663	0.035331921	-3.686428345	4.080513256	0.482
WolbachiaHap_6	0.67892667	1	0.677078395	1	2.048456656	1.889542258	2.386403874	0.476336883	7.620857215	0.061987072	-3.651158108	3.876682914	0.4692
WolbachiaHap_5	0.734314236	1	0.762464464	1	2.087850932	1.928899325	2.433401139	0.190138596	7.246993172	0.027864888	-3.411109216	3.667549122	0.485302939
WolbachiaHap_9	0.778059046	0.999663094	0.792497657	0.998980962	-1.779278106	-1.726419153	-1.891597516	0.074353867	5.860474786	0.011133614	-3.467799322	3.687650449	0.49510098
