# Supplementary material for: Outbreak-driven differences in the microbiome composition and diversity of two cassava whitefly Bemisia tabaci mitotypes SSA1-SG1 and SSA1-SG2
Source: Front Microbiol. 2025 Jul 11;16:1597836. doi: 10.3389/fmicb.2025.1597836 (PMC12289618; doi:10.3389/fmicb.2025.1597836)
Supplement: SUPPLEMENTARY TABLE S4 — Species annotation (ASV ID, genus/species name) and statistical results of significant differences identified by the ANCOM test, analyzed in relation to outbreaking status and mitotype. [file Table_4.csv]

	taxon	(Intercept)	GenotypeSSA1-SG2				taxon	(Intercept)	Outbreaking_StatusOutbreaking
1	Acinetobacter_ASV145	1	0				Acinetobacter_ASV145	1	0
2	Acinetobacter_ASV146	1	0				Acinetobacter_ASV146	1	0
3	Acinetobacter_ASV156	1	0				Acinetobacter_ASV156	1	0
4	Acinetobacter_ASV163	1	0				Acinetobacter_ASV163	1	0
6	Bacillaceae_ASV108	1	0				Bacillus halodurans_ASV119	1	0
8	Bacillaceae_ASV112	1	0				Bacillus halodurans_ASV88	1	0
9	Bacillaceae_ASV59	0.170692036	0				Bacillus_ASV117	1	0
11	Bacillaceae_ASV67	1	0				Bacillus_ASV160	1	0
13	Bacillaceae_ASV95	1	0				Caldalkalibacillus_ASV115	1	0
15	Bacillus halodurans_ASV113	1	0				Caldalkalibacillus_ASV131	1	0
16	Bacillus halodurans_ASV114	1	0				Caldalkalibacillus_ASV154	1	0
17	Bacillus halodurans_ASV119	1	0				Caldalkalibacillus_ASV213	0.053325083	0
19	Bacillus halodurans_ASV128	1	0				Caldalkalibacillus_ASV218	0.039599027	0
20	Bacillus halodurans_ASV167	1	0				Caldalkalibacillus_ASV225	0.034763915	0
21	Bacillus halodurans_ASV185	1	0				Caldalkalibacillus_ASV37	1	0
24	Bacillus halodurans_ASV88	1	0				Caldalkalibacillus_ASV62	1	0
25	Bacillus_ASV117	1	0				Caldalkalibacillus_ASV86	1	0
26	Bacillus_ASV129	1	0				Chryseobacterium_ASV176	1	0
27	Bacillus_ASV160	1	0				Chryseobacterium_ASV186	1	0
31	Bacillus_ASV48	1	0				Halomonas_ASV104	1	0
33	Bacillus_ASV70	1	0				Halomonas_ASV118	1	0
34	Bacillus_ASV79	0.027285519	0				Halomonas_ASV120	1	0
35	Bacillus_ASV81	0.019656619	0				Halomonas_ASV132	1	0
36	Bacillus_ASV87	0.979755326	0				Halomonas_ASV133	1	0
38	Caldalkalibacillus_ASV106	1	0				Halomonas_ASV134	1	0
39	Caldalkalibacillus_ASV111	1	0				Halomonas_ASV138	1	0
40	Caldalkalibacillus_ASV115	1	0				Micrococcaceae_ASV64	1	0
41	Caldalkalibacillus_ASV116	1	0				Micrococcaceae_ASV93	1	0
42	Caldalkalibacillus_ASV131	1	0				Micrococcaceae_ASV99	1	0
43	Caldalkalibacillus_ASV136	1	0				Nocardioides_ASV206	1	0
44	Caldalkalibacillus_ASV143	1	0				Nocardioides_ASV207	1	0
45	Caldalkalibacillus_ASV154	1	0				Bacillaceae_ASV101	1	1
46	Caldalkalibacillus_ASV181	1	0				Bacillaceae_ASV108	1	1
50	Caldalkalibacillus_ASV197	1	0				Bacillaceae_ASV110	1	1
53	Caldalkalibacillus_ASV212	0.082255492	0				Bacillaceae_ASV112	1	1
54	Caldalkalibacillus_ASV213	0.035772016	0				Bacillaceae_ASV59	1	1
55	Caldalkalibacillus_ASV218	1	0				Bacillaceae_ASV60	1	1
56	Caldalkalibacillus_ASV220	0.057374405	0				Bacillaceae_ASV67	1	1
57	Caldalkalibacillus_ASV225	0.004673967	0				Bacillaceae_ASV75	1	1
63	Caldalkalibacillus_ASV31	1	0				Bacillaceae_ASV95	1	1
65	Caldalkalibacillus_ASV37	1	0				Bacillus halodurans_ASV100	1	1
71	Caldalkalibacillus_ASV49	0.212471702	0				Bacillus halodurans_ASV113	1	1
72	Caldalkalibacillus_ASV51	0.248375737	0				Bacillus halodurans_ASV114	1	1
74	Caldalkalibacillus_ASV53	1	0				Bacillus halodurans_ASV124	1	1
75	Caldalkalibacillus_ASV54	1	0				Bacillus halodurans_ASV128	1	1
76	Caldalkalibacillus_ASV55	1	0				Bacillus halodurans_ASV167	1	1
77	Caldalkalibacillus_ASV56	1	0				Bacillus halodurans_ASV185	1	1
79	Caldalkalibacillus_ASV62	1	0				Bacillus halodurans_ASV72	0.355608772	1
86	Caldalkalibacillus_ASV77	0.274297055	0				Bacillus halodurans_ASV76	1	1
89	Caldalkalibacillus_ASV82	1	0				Bacillus_ASV129	1	1
90	Caldalkalibacillus_ASV83	1	0				Bacillus_ASV41	1	1
91	Caldalkalibacillus_ASV84	1	0				Bacillus_ASV43	0.0004299	1
92	Caldalkalibacillus_ASV85	1	0				Bacillus_ASV44	0.013467941	1
93	Caldalkalibacillus_ASV86	1	0				Bacillus_ASV48	1	1
94	Caldalkalibacillus_ASV89	1	0				Bacillus_ASV68	1	1
95	Caldalkalibacillus_ASV94	1	0				Bacillus_ASV70	1	1
99	Chryseobacterium_ASV186	1	0				Bacillus_ASV79	1	1
102	Chryseobacterium_ASV195	1	0				Bacillus_ASV81	1	1
106	Cutibacterium_ASV141	1	0				Bacillus_ASV87	1	1
107	Cutibacterium_ASV142	1	0				Caldalkalibacillus_ASV10	0.032029372	1
108	Cutibacterium_ASV161	1	0				Caldalkalibacillus_ASV106	1	1
109	Cutibacterium_ASV168	1	0				Caldalkalibacillus_ASV111	1	1
111	Halomonas_ASV104	1	0				Caldalkalibacillus_ASV116	1	1
113	Halomonas_ASV118	1	0				Caldalkalibacillus_ASV136	1	1
114	Halomonas_ASV120	1	0				Caldalkalibacillus_ASV143	1	1
115	Halomonas_ASV132	1	0				Caldalkalibacillus_ASV181	1	1
116	Halomonas_ASV133	1	0				Caldalkalibacillus_ASV183	1	1
117	Halomonas_ASV134	1	0				Caldalkalibacillus_ASV19	0.001485227	1
119	Halomonas_ASV138	1	0				Caldalkalibacillus_ASV196	1	1
124	Micrococcaceae_ASV151	0.33407523	0				Caldalkalibacillus_ASV197	1	1
136	Micrococcaceae_ASV64	1	0				Caldalkalibacillus_ASV20	0.001627617	1
138	Micrococcaceae_ASV93	1	0				Caldalkalibacillus_ASV21	0.000518638	1
139	Micrococcaceae_ASV97	1	0				Caldalkalibacillus_ASV212	0.110465805	1
140	Micrococcaceae_ASV99	1	0				Caldalkalibacillus_ASV220	0.037158598	1
143	Nocardioides_ASV206	1	0				Caldalkalibacillus_ASV23	0.110465805	1
144	Nocardioides_ASV207	1	0				Caldalkalibacillus_ASV26	0.012201018	1
30	Bacillus_ASV44	3.48E-06	0.530687467				Caldalkalibacillus_ASV27	1.11E-07	1
134	Micrococcaceae_ASV57	0.006897108	0.724938958				Caldalkalibacillus_ASV3	5.86E-24	1
5	Bacillaceae_ASV101	1	1				Caldalkalibacillus_ASV30	4.83E-05	1
7	Bacillaceae_ASV110	1	1				Caldalkalibacillus_ASV31	1	1
10	Bacillaceae_ASV60	0.0255649	1				Caldalkalibacillus_ASV36	1	1
12	Bacillaceae_ASV75	1	1				Caldalkalibacillus_ASV38	4.84E-09	1
14	Bacillus halodurans_ASV100	1	1				Caldalkalibacillus_ASV39	1	1
18	Bacillus halodurans_ASV124	1	1				Caldalkalibacillus_ASV4	3.51E-11	1
22	Bacillus halodurans_ASV72	0.195870824	1				Caldalkalibacillus_ASV40	2.00E-08	1
23	Bacillus halodurans_ASV76	0.194905671	1				Caldalkalibacillus_ASV46	0.725690149	1
28	Bacillus_ASV41	1	1				Caldalkalibacillus_ASV49	1	1
29	Bacillus_ASV43	6.89E-06	1				Caldalkalibacillus_ASV51	1	1
32	Bacillus_ASV68	1	1				Caldalkalibacillus_ASV52	1	1
37	Caldalkalibacillus_ASV10	0.671677006	1				Caldalkalibacillus_ASV53	1	1
47	Caldalkalibacillus_ASV183	0.018317951	1				Caldalkalibacillus_ASV54	1	1
48	Caldalkalibacillus_ASV19	7.40E-06	1				Caldalkalibacillus_ASV55	1	1
49	Caldalkalibacillus_ASV196	0.011666024	1				Caldalkalibacillus_ASV56	1	1
51	Caldalkalibacillus_ASV20	4.01E-06	1				Caldalkalibacillus_ASV61	1	1
52	Caldalkalibacillus_ASV21	1.75E-06	1				Caldalkalibacillus_ASV63	1	1
58	Caldalkalibacillus_ASV23	0.009277813	1				Caldalkalibacillus_ASV65	1	1
59	Caldalkalibacillus_ASV26	0.280119207	1				Caldalkalibacillus_ASV66	1	1
60	Caldalkalibacillus_ASV27	1.19E-07	1				Caldalkalibacillus_ASV69	1	1
61	Caldalkalibacillus_ASV3	1.00E-17	1				Caldalkalibacillus_ASV73	0.008476522	1
62	Caldalkalibacillus_ASV30	4.35E-05	1				Caldalkalibacillus_ASV74	0.014314923	1
64	Caldalkalibacillus_ASV36	1	1				Caldalkalibacillus_ASV77	1	1
66	Caldalkalibacillus_ASV38	1.14E-06	1				Caldalkalibacillus_ASV8	2.61E-05	1
67	Caldalkalibacillus_ASV39	0.280119207	1				Caldalkalibacillus_ASV80	1	1
68	Caldalkalibacillus_ASV4	6.17E-10	1				Caldalkalibacillus_ASV82	1	1
69	Caldalkalibacillus_ASV40	3.55E-06	1				Caldalkalibacillus_ASV83	1	1
70	Caldalkalibacillus_ASV46	0.449242074	1				Caldalkalibacillus_ASV84	1	1
73	Caldalkalibacillus_ASV52	1	1				Caldalkalibacillus_ASV85	1	1
78	Caldalkalibacillus_ASV61	1	1				Caldalkalibacillus_ASV89	1	1
80	Caldalkalibacillus_ASV63	1	1				Caldalkalibacillus_ASV94	1	1
81	Caldalkalibacillus_ASV65	1	1				Chryseobacterium_ASV165	0.801610915	1
82	Caldalkalibacillus_ASV66	1	1				Chryseobacterium_ASV175	1	1
83	Caldalkalibacillus_ASV69	1	1				Chryseobacterium_ASV187	1	1
84	Caldalkalibacillus_ASV73	0.009264162	1				Chryseobacterium_ASV188	1	1
85	Caldalkalibacillus_ASV74	0.005291778	1				Chryseobacterium_ASV195	1	1
87	Caldalkalibacillus_ASV8	5.19E-08	1				Chryseobacterium_ASV198	1	1
88	Caldalkalibacillus_ASV80	1	1				Cutibacterium_ASV103	1	1
96	Chryseobacterium_ASV165	1	1				Cutibacterium_ASV139	1	1
97	Chryseobacterium_ASV175	1	1				Cutibacterium_ASV141	1	1
98	Chryseobacterium_ASV176	1	1				Cutibacterium_ASV142	1	1
100	Chryseobacterium_ASV187	1	1				Cutibacterium_ASV161	1	1
101	Chryseobacterium_ASV188	1	1				Cutibacterium_ASV168	1	1
103	Chryseobacterium_ASV198	1	1				Cutibacterium_ASV92	0.737660554	1
104	Cutibacterium_ASV103	0.327359201	1				Halomonas_ASV107	1	1
105	Cutibacterium_ASV139	1	1				Halomonas_ASV135	1	1
110	Cutibacterium_ASV92	0.268730703	1				Halomonas_ASV90	1	1
112	Halomonas_ASV107	1	1				Halomonas_ASV91	1	1
118	Halomonas_ASV135	1	1				Micrococcaceae_ASV1	3.95E-26	1
120	Halomonas_ASV90	1	1				Micrococcaceae_ASV15	1.44E-06	1
121	Halomonas_ASV91	1	1				Micrococcaceae_ASV151	1	1
122	Micrococcaceae_ASV1	1.08E-13	1				Micrococcaceae_ASV16	6.13E-08	1
123	Micrococcaceae_ASV15	1.96E-10	1				Micrococcaceae_ASV18	0.014647965	1
125	Micrococcaceae_ASV16	6.52E-13	1				Micrococcaceae_ASV2	2.24E-14	1
126	Micrococcaceae_ASV18	0.006897108	1				Micrococcaceae_ASV22	0.483088516	1
127	Micrococcaceae_ASV2	3.41E-10	1				Micrococcaceae_ASV25	0.040748856	1
128	Micrococcaceae_ASV22	1	1				Micrococcaceae_ASV34	0.057241217	1
129	Micrococcaceae_ASV25	0.003202371	1				Micrococcaceae_ASV35	1	1
130	Micrococcaceae_ASV34	0.001270724	1				Micrococcaceae_ASV42	1	1
131	Micrococcaceae_ASV35	1	1				Micrococcaceae_ASV47	0.801610915	1
132	Micrococcaceae_ASV42	0.016675011	1				Micrococcaceae_ASV57	1	1
133	Micrococcaceae_ASV47	0.480245323	1				Micrococcaceae_ASV58	1	1
135	Micrococcaceae_ASV58	0.043877695	1				Micrococcaceae_ASV71	1	1
137	Micrococcaceae_ASV71	0.312779041	1				Micrococcaceae_ASV97	1	1
141	Nocardioides_ASV184	1	1				Nocardioides_ASV184	1	1
142	Nocardioides_ASV189	1	1				Nocardioides_ASV189	1	1
