# Supplementary material for: Outbreak-driven differences in the microbiome composition and diversity of two cassava whitefly Bemisia tabaci mitotypes SSA1-SG1 and SSA1-SG2
Source: Front Microbiol. 2025 Jul 11;16:1597836. doi: 10.3389/fmicb.2025.1597836 (PMC12289618; doi:10.3389/fmicb.2025.1597836)
Supplement: SUPPLEMENTARY TABLE S5 — List of core microbiome detected in each tested whitefly by outbreaking status and mitotype. [file Table_5.csv]

SampleId	Life stage	Genotype	Site name	Site	outbreaking Status	Date	Location x	Location y	TotalHaplo	Non-endosymbiont bacteria	Total_Portiera	Endosymbionts	Total_Arsenophonus	Total_Wolbachia	Total_Ricketsia	Total_Hemipteriphilus
sample-143	adult	SSA1-SG1	Nabigasa	f10	Non-outbreaking	Recent	S00.89538	E031.44637	5	997	947024	10550	10197	353	0	0
sample-49	adult	SSA1-SG1	Nabigasa	f10	Non-outbreaking	Recent	S00.89538	E031.44637	2	154317	168510	1362	1362	0	0	0
sample-62	adult	SSA1-SG1	Nabigasa	f10	Non-outbreaking	Recent	S00.89538	E031.44637	1	12953	908195	448	448	0	0	0
sample-77	adult	SSA1-SG1	Nabigasa	f10	Non-outbreaking	Recent	S00.89538	E031.44637	1	4423	1197600	645	645	0	0	0
sample-102	adult	SSA1-SG2	Nabigasa	f10	Non-outbreaking	Recent	S00.89538	E031.44637	16	204505	452510	123157	35469	87688	0	0
sample-171	adult	SSA1-SG2	Nabigasa	f10	Non-outbreaking	Recent	S00.89538	E031.44637	16	7953	857153	219207	103253	115954	0	0
sample-7	adult	SSA1-SG2	Nabigasa	f10	Non-outbreaking	Recent	S00.89538	E031.44637	16	25137	1119141	39791	7521	32270	0	0
sample-76	adult	SSA1-SG2	Nabigasa	f10	Non-outbreaking	Recent	S00.89538	E031.44637	14	8673	1357754	140166	0	45955	94211	0
sample-109L2	adult	SSA1-SG1	Kyanagolo	f5	Non-outbreaking	Recent	S00.16989	E031.83412	2	15878	530281	13119	13119	0	0	0
sample-23L2	adult	SSA1-SG1	Kyanagolo	f5	Non-outbreaking	Recent	S00.16989	E031.83412	1	2594	221178	177	177	0	0	0
sample-23L1	adult	SSA1-SG1	Kyanagolo	f5	Non-outbreaking	Recent	S00.16989	E031.83412	0	3033	255343	0	0	0	0	0
sample-51	adult	SSA1-SG1	Kyanagolo	f5	Non-outbreaking	Recent	S00.16989	E031.83412	2	46874	1362953	253	253	0	0	0
sample-9	adult	SSA1-SG1	Kyanagolo	f5	Non-outbreaking	Recent	S00.16989	E031.83412	3	5192	909361	398	0	398	0	0
sample-17	adult	SSA1-SG1	Masaka	f6	Non-outbreaking	Recent	S00.33294	E031.70984	2	40638	476935	7582	7582	0	0	0
sample-78	adult	SSA1-SG1	Masaka	f6	Non-outbreaking	Recent	S00.33294	E031.70984	2	4249	1044940	5257	5257	0	0	0
sample-8	adult	SSA1-SG1	Masaka	f6	Non-outbreaking	Recent	S00.33294	E031.70984	7	3931	1206229	4094	3146	634	0	314
sample-38	adult	SSA1-SG1	Masaka	f6	Non-outbreaking	Recent	S00.33294	E031.70984	0	52417	777	0	0	0	0	0
sample-105L2	adult	SSA1-SG2	Masaka	f6	Non-outbreaking	Recent	S00.33294	E031.70984	2	3811	66692	1746	1746	0	0	0
sample-36	adult	SSA1-SG2	Masaka	f6	Non-outbreaking	Recent	S00.33294	E031.70984	13	3877	691317	8859	1990	6869	0	0
sample-92	adult	SSA1-SG2	Masaka	f6	Non-outbreaking	Recent	S00.33294	E031.70984	21	54785	531993	203249	29319	168108	5822	0
sample-52	adult	SSA1-SG1	Kiwesi	f8	Non-outbreaking	Recent	S00.66515	E031.53927	1	4635	402370	136	136	0	0	0
sample-117	adult	SSA1-SG1	Kiwesi	f8	Non-outbreaking	Recent	S00.66515	E031.53927	2	9760	1503067	917	917	0	0	0
sample-200	adult	SSA1-SG1	Kiwesi	f8	Non-outbreaking	Recent	S00.66515	E031.53927	2	26497	1150761	4561	4561	0	0	0
sample-53L2	adult	SSA1-SG2	Kiwesi	f8	Non-outbreaking	Recent	S00.66515	E031.53927	2	8959	584386	1756	1756	0	0	0
sample-31	adult	SSA1-SG1	Kireku	f1	outbreaking	Recent	N00.43564	E032.04041	2	836	683726	16206	16206	0	0	0
sample-32	adult	SSA1-SG2	Kireku	f1	outbreaking	Recent	N00.43564	E032.04041	16	7762	700807	241570	52318	189252	0	0
sample-45	adult	SSA1-SG2	Kireku	f1	outbreaking	Recent	N00.43564	E032.04041	13	253	699030	131277	2176	129101	0	0
sample-60	adult	SSA1-SG2	Kireku	f1	outbreaking	Recent	N00.43564	E032.04041	21	10723	1475766	259467	85573	173894	0	0
sample-93	adult	SSA1-SG2	Kireku	f1	outbreaking	Recent	N00.43564	E032.04041	8	15593	698345	33500	0	33500	0	0
sample-129	adult	SSA1-SG1	Agasamvu	f11	outbreaking	Recent	S00.98063	E031.41873	2	195728	1354102	9314	9314	0	0	0
sample-199	adult	SSA1-SG1	Agasamvu	f11	outbreaking	Recent	S00.98063	E031.41873	2	222148	334006	11714	11714	0	0	0
sample-35	adult	SSA1-SG1	Agasamvu	f11	outbreaking	Recent	S00.98063	E031.41873	9	201992	123740	7208	7187	21	0	0
sample-138	adult	SSA1-SG1	Agasamvu	f11	outbreaking	Recent	S00.98063	E031.41873	0	21115	892408	0	0	0	0	0
sample-115	adult	SSA1-SG2	Agasamvu	f11	outbreaking	Recent	S00.98063	E031.41873	9	853	288554	80950	68	80882	0	0
sample-158	adult	SSA1-SG2	Agasamvu	f11	outbreaking	Recent	S00.98063	E031.41873	16	6772	394721	93442	36811	56631	0	0
sample-185	adult	SSA1-SG2	Agasamvu	f11	outbreaking	Recent	S00.98063	E031.41873	16	2384	851509	197851	62128	135723	0	0
sample-91	adult	SSA1-SG2	Agasamvu	f11	outbreaking	Recent	S00.98063	E031.41873	8	1104	755614	95758	0	95758	0	0
sample-63	adult	SSA1-SG2	Agasamvu	f11	outbreaking	Recent	S00.98063	E031.41873	16	1380	999494	55368	20417	34951	0	0
sample-33L2	adult	SSA1-SG1	Ntale	f12	outbreaking	Recent	S00.12179	E031.75773	16	2918	232477	18481	3115	15366	0	0
sample-34L2	adult	SSA1-SG1	Ntale	f12	outbreaking	Recent	S00.12179	E031.75773	2	34759	961256	6008	6008	0	0	0
sample-172	adult	SSA1-SG1	Ntale	f12	outbreaking	Recent	S00.12179	E031.75773	2	346774	1339990	12452	12452	0	0	0
sample-21	adult	SSA1-SG1	Ntale	f12	outbreaking	Recent	S00.12179	E031.75773	2	57162	854769	3067	3067	0	0	0
sample-34L1	adult	SSA1-SG1	Ntale	f12	outbreaking	Recent	S00.12179	E031.75773	2	26566	290936	3642	3642	0	0	0
sample-48	adult	SSA1-SG1	Ntale	f12	outbreaking	Recent	S00.12179	E031.75773	2	30560	802493	12991	12991	0	0	0
sample-159L2	adult	SSA1-SG1	Ntale	f12	outbreaking	Recent	S00.12179	E031.75773	17	1851	452726	35954	11566	24388	0	0
sample-0123	adult	SSA1-SG1	Ntale	f12	outbreaking	Recent	S00.12179	E031.75773	0	0	0	0	0	0	0	0
sample-33L1	adult	SSA1-SG2	Ntale	f12	outbreaking	Recent	S00.12179	E031.75773	18	1340	308455	20041	3134	16907	0	0
sample-79L1	adult	SSA1-SG2	Ntale	f12	outbreaking	Recent	S00.12179	E031.75773	1	1370	252812	10	0	10	0	0
sample-157	adult	SSA1-SG1	Wasinda	f13	outbreaking	Recent	N00.17379	E031.92822	6	2436	899234	5228	4416	812	0	0
sample-47L1	adult	SSA1-SG1	Wasinda	f13	outbreaking	Recent	N00.17379	E031.92822	16	2869	345697	94271	22407	71864	0	0
sample-75L2	adult	SSA1-SG1	Wasinda	f13	outbreaking	Recent	N00.17379	E031.92822	8	82224	894758	10851	0	10851	0	0
sample-0205	adult	SSA1-SG1	Wasinda	f13	outbreaking	Recent	N00.17379	E031.92822	0	0	0	0	0	0	0	0
sample-75L1	adult	SSA1-SG2	Wasinda	f13	outbreaking	Recent	N00.17379	E031.92822	2	169	307629	1080	1080	0	0	0
sample-47L2	adult	SSA1-SG2	Wasinda	f13	outbreaking	Recent	N00.17379	E031.92822	0	1263	218492	0	0	0	0	0
sample-186	adult	SSA1-SG2	Wasinda	f13	outbreaking	Recent	N00.17379	E031.92822	16	11586	750280	274353	32339	242014	0	0
sample-19	adult	SSA1-SG2	Wasinda	f13	outbreaking	Recent	N00.17379	E031.92822	13	6234	513390	27708	3921	23787	0	0
